# Supplementary material for: Urinary polycyclic aromatic hydrocarbon (PAH) metabolite concentrations in three pregnancy cohorts from 7 U.S. study sites
Source: PLoS One. 2024 Jul 3;19(7):e0305004. doi: 10.1371/journal.pone.0305004 (PMC11221841; doi:10.1371/journal.pone.0305004)
Supplement: S1 Table — (XLSX) [file pone.0305004.s004.xlsx]

## Sheet: Table S1
Table S1. Accuracy and precision of the CANDLE and GAPPS mid-pregnancy urinary PAH metabolite measurements
					Matrix spikes				NIST SRM® 3673 (Non-Smokers' Urine)				NIST SRM® 3672 (Smokers' Urine)
	Analyte		LOD (ng/mL)		Conc. (ng/mL)	N	Mean ± SD % recovery		N	Cert. conc. (ng/mL)	Mean ± SD % recovery		N	Cert. conc. (ng/mL)	Mean ± SD % recovery
CANDLE	1-NAP		0.02		10	10	97.7% ± 4.4%		10	210.933	79.1% ± 4.6%		10	34.4422	91.8% ± 5.6%
	2-NAP		0.025		10	10	93.1% ± 4.2%		10	1.34508	96.0% ± 6.9%		10	8.73283	96.2% ± 2.9%
	2-FLUO		--		--	--	--		--	--	--		--	0.870226
	3-FLUO		--		--	--	--		--	0.0391296	--		--	0.42798
	9-FLUO		--		--	--	--		--	1.34508	--		--	0.337289
	2/3/9 FLUO		0.12		10	10	98.9% ± 12.3%		--	--	--		--	--
	1-PHEN		--		--	--	--		--	0.0488101	--		--	0.135527
	1/9-PHEN		0.08		10	10	97.9% ± 10.6%		--	--	--		--	--
	2-PHEN		0.03		10	10	98.3% ± 5.6%		10	0.0246598	95.1% ± 7.3%		10	0.0840675	100.1% ± 7.5%
	3-PHEN		0.03		10	10	101.7% ± 9.4%		10	0.0276149	109.9% ± 8.3%		10	0.125337	112.3% ± 14.8%
	4-PHEN		0.03		10	10	97.9% ± 15.2%		10	0.0103938	84.6% ± 15.6%		10	0.048912	96.4% ± 13.3%
	1-PYR		0.03		10	10	98.9% ± 7.4%		10	0.0304681	91.0% ± 13.2%		10	0.17323	94.0% ± 8.1%
	3-BCP		0.025		10	10	95.7% ± 4.2%		--	--	--		--	--	--
	1-CHRY		0.02		10	10	112.5% ± 5.5%		--	--	--		--	--	--
	6-CHRY		0.025		10	10	99.1% ± 5.2%		--	--	--		--	--	--
	1-BAA		0.03		10	10	99.2% ± 7.3%		--	--	--		--	--	--
GAPPS	1-NAP		0.017		10	3	94.0% ± 6.5%		3	210.933	65.1% ± 6.6%		3	34.4422	98.9% ±3.3%
	2-NAP		0.018		10	3	93.6% ± 8.0%		3	1.34508	98.4% ± 3.3%		3	8.73283	97.1% ±8.0%
	2-FLUO		--		--	3	--		--	--	--		--	0.870226	--
	3-FLUO		--		--	3	--		--	0.0391296	--		--	0.42798	--
	9-FLUO		--		--	3	--		--	1.34508	--		--	0.337289	--
	2/3/9 FLUO		0.017		10	3	82.6% ±3.3%		--	--	--		--	--	--
	1-PHEN		--		--	3	--		--	0.0488101	--		--	0.135527	--
	1/9-PHEN		0.017		10	3	82.6% ± 9.2%		--	--	--		--	--
	2-PHEN		0.017		10	3	96.3% ± 8.5%		3	0.0246598	95.2% ± 8.8%		3	0.0840675	92.9% ± 3.0%
	3-PHEN		0.018		10	3	96.0% ± 11.4%		3	0.0276149	123.2% ±10.6%		3	0.125337	114.2% ± 8.8%
	4-PHEN		0.016		10	3	102.5% ± 9.6%		3	0.0103938	95.1% ± 9.8%		3	0.048912	96.9% ± 2.4%
	1-PYR		0.02		10	3	97.7% ± 8.2%		3	0.0304681	95.6% ± 4.5		3	0.17323	98.2% ± 4.5%
	3-BCP		0.02		10	3	88.2% ± 4.6%		--	--	--		--	--	--
	1-CHRY		0.021		10	3	106.9% ± 6.3%		--	--	--		--	--	--
	6-CHRY		0.019		10	3	84.8% ± 7.4%		--	--	--		--	--	--
	1-BAA		0.019		10	3	89.2% ± 7.0%		--	--	--		--	--	--
Conc. = concentration; cert. conc. = certified concentration
