# Supplementary material for: Urinary polycyclic aromatic hydrocarbon (PAH) metabolite concentrations in three pregnancy cohorts from 7 U.S. study sites
Source: PLoS One. 2024 Jul 3;19(7):e0305004. doi: 10.1371/journal.pone.0305004 (PMC11221841; doi:10.1371/journal.pone.0305004)
Supplement: S2 Table — (XLSX) [file pone.0305004.s005.xlsx]

## Sheet: Table S2
Table S2. Accuracy and precision of the TIDES urinary PAH metabolite measurements by analytical batch; note that each batch contains samples from all three pregnancy trimesters
				Matrix spikes				NIST SRM® 3673 (Non-Smokers' Urine)				NIST SRM® 3672 (Smokers' Urine)
Analyte		LOD (ng/mL)		Conc. (ng/mL)	N	Mean ± SD % recovery		N	Cert. conc. (ng/mL)	Mean ± SD % recovery		N	Cert. conc. (ng/mL)	Mean ± SD % recovery
Batch 1
1-NAP		0.04		20	4	87.6% ± 19.5%		--	--	--		--	--	--
2-NAP		0.017		20	4	99.0% ± 4.5%		--	--	--		--	--	--
2-FLUO		--		--	--	--		--	--	--		--	--	--
3-FLUO		--		--	--	--		--	--	--		--	--	--
9-FLUO		--		--	--	--		--	--	--		--	--	--
2/3/9 FLUO		0.48		30	4	89.8% ± 3.5%		--	--	--		--	--	--
1-PHEN		--		--	--	--		--	--	--		--	--	--
1/9-PHEN		0.007		10	4	83.4% ± 11.1%		--	--	--		--	--	--
2-PHEN		0.003		5	4	102.4% ± 14.1%		--	--	--		--	--	--
3-PHEN		0.003		10	4	101.7% ± 7.4%		--	--	--		--	--	--
4-PHEN		0.012		10	4	86.7% ± 12.4%		--	--	--		--	--	--
1-PYR		0.009		10	4	83.8% ± 7.8%		--	--	--		--	--	--
3-BCP		0.005		10	4	104.4% ± 9.3%		--	--	--		--	--	--
1-CHRY		0.072		20	4	69.3% ± 26.2%		--	--	--		--	--	--
6-CHRY		0.011		10	4	92.1 ± 16.0%		--	--	--		--	--	--
1-BAA		0.016		10	4	96.0 ± 5.2%		--	--	--		--	--	--
Batch 2
1-NAP		0.04		20	6	98.8% ± 10.8%		6	207	99.7% ± 6.3%		6	33.8	101.6% ± 13.0%
2-NAP		0.017		20	6	101.8% ± 14.5%		6	1.32	102.5% ± 11.2%		6	8.57	103.0% ± 5.8%
2-FLUO		--		--	--	--		--	--	--		--	0.870226
3-FLUO		--		--	--	--		--	0.0391296	--		--	0.42798
9-FLUO		--		--	--	--		--	1.34508	--		--	0.337289
2/3/9 FLUO		0.48		24	6	96.2% ± 16.5%		--	--	--		6	1.61*	102.6% ± 14.6%
1-PHEN		--		--	--	--		--	0.0488101	--		--	0.135527
1/9-PHEN		0.007		12	6	94.5% ± 13.3%		--	--
2-PHEN		0.003		4	6	103.2% ± 8.9%		6	0.024	100.2% ± 20.6%		6	0.083	122.0% ± 39.1%
3-PHEN		0.003		8	6	98.2% ± 4.8%		6	0.027	101.4% ± 22.2%		6	0.123	117.3% ± 9.2%
4-PHEN		0.012		8	6	96.2% ± 11.0%		6	0.0103938	145.3% ± 13.5%		6	0.048	106.8% ± 13.5%
1-PYR		0.009		8	6	100.3% ± 11.4%		6	0.0304681	112.4% ± 18.2%		6	0.17323	102.4% ± 8.0%
3-BCP		0.005		8	6	93.4% ± 9.8%		--	--	--		--	--	--
1-CHRY		0.072		8	6	91.8% ± 14.9%		--	--	--		--	--	--
6-CHRY		0.011		8	6	101.9% ± 14.7%		--	--	--		--	--	--
1-BAA		0.016		8	6	99.1% ± 13.2%		--	--	--		--	--	--
Batch 3
1-NAP		0.04		20	8	98.4% ± 5.9%		4	207	95.1% ± 1.5%		4	33.8	97.6% ± 3.6%
2-NAP		0.017		20	8	101.0% ± 15.1%		4	1.32	96.9% ± 3.5%		4	8.57	99.5% ± 6.9%
2-FLUO		--		--	--	--		--	--	--		--	0.870226
3-FLUO		--		--	--	--		--	0.0391296	--		--	0.42798
9-FLUO		--		--	--	--		--	1.34508	--		--	0.337289
2/3/9 FLUO		0.48		24	8	98.0% ± 11.2%		--	--	--		4	1.61*	108.2% ± 8.7%
1-PHEN		--		--	--	--		--	0.0488101	--		--	0.135527
1/9-PHEN		0.007		12	8	93.6% ± 3.2%		--	--	--		--	--
2-PHEN		0.003		4	8	93.9% ± 9.7%		4	0.024	95.8% ± 6.2%		4	0.083	102.0% ± 3.4%
3-PHEN		0.003		8	8	97.6% ± 5.0%		4	0.027	100.4% ± 2.5%		4	0.123	99.4% ± 4.0%
4-PHEN		0.012		8	8	95.4% ± 5.1%		4	0.0103938	99.3% ± 4.2%		4	0.048	99.6% ± 1.1%
1-PYR		0.009		8	6	100.3% ± 11.4%		4	0.0304681	100.4% ± 5.5%		4	0.17323	100.2% ± 3.5%
3-BCP		0.005		12	8	96.3% ± 6.5%		--	--	--		--	--	--
1-CHRY		0.072		20	8	100.0% ± 5.0%		--	--	--		--	--	--
6-CHRY		0.011		6	8	97.5% ± 3.3%		--	--	--		--	--	--
1-BAA		0.016		8	8	99.8% ± 1.8%		--	--	--		--	--	--
Batch 4
1-NAP		0.04		10	8	84.3% ± 14.4%		8	207	72.6% ± 10.7%		8	33.8	79.5% ± 5.3%
2-NAP		0.017		10	8	83.6% ± 13.8%		8	1.32	88.3% ± 14.4%		8	8.57	80.1% ± 12.6%
2-FLUO		--		--	--	--		--	--	--		--	0.870226
3-FLUO		--		--	--	--		--	0.0391296	--		--	0.42798
9-FLUO		--		--	--	--		--	1.34508	--		--	0.337289
2/3/9 FLUO		0.48		30	8	83.9% ± 8.5%		--	--	--		8	1.61*	104.2% ± 16.4%
1-PHEN		--		--	--	--		--	0.0488101	--		--	0.135527
1/9-PHEN		0.007		20	8	87.1% ± 5.6%		--	--	--		--	--
2-PHEN		0.003		10	8	83.5% ± 10.7%		8	0.024	108.1% ± 31.4%		8	0.083	101.3% ± 20.7%
3-PHEN		0.003		10	8	83.5% ± 11.0%		8	0.027	84.1% ± 19.7%		8	0.123	89.4% ± 14.6%
4-PHEN		0.012		10	8	86.5% ± 5.5%		8	0.0103938	114.8% ± 67.0%		8	0.048	84.0% ± 35.5%
1-PYR		0.009		10	8	99.6% ± 13.1%		8	0.0304681	85.8% ± 20.0%		8	0.17323	101.0% ± 35.4%
3-BCP		0.005		10	8	115.5% ± 7.8%		--	--	--		--	--	--
1-CHRY		0.072		10	8	85.6% ± 15.6%		--	--	--		--	--	--
6-CHRY		0.011		10	8	80.1% ± 17.1%		--	--	--		--	--	--
1-BAA		0.016		10	8	91.5% ± 10.8%		--	--	--		--	--	--
Conc. = concentration; cert. conc. = certified concentration. *Sum of certified concentrations of 2-, 3-, 9-hydroxyfluorene
