# Supplementary material for: Urinary polycyclic aromatic hydrocarbon (PAH) metabolite concentrations in three pregnancy cohorts from 7 U.S. study sites
Source: PLoS One. 2024 Jul 3;19(7):e0305004. doi: 10.1371/journal.pone.0305004 (PMC11221841; doi:10.1371/journal.pone.0305004)
Supplement: S3 Table — (XLSX) [file pone.0305004.s006.xlsx]

## Sheet: Sheet1
Table S3. Income coefficients from Tobit regressions of log urinary OH-PAH concentration vs. urinary specific gravity and household count adjusted household income, by cohort and site, non-smokers, complete cases (analytes detected in < 60% of samples not shown)
	CANDLE	TIDES (San Francisco)	TIDES (Minneapolis)	TIDES (Rochester)	TIDES (Seattle)	GAPPS (Seattle)	GAPPS (Yakima)
OH-PAH/education level	(n = 827)	(n = 120)	(n = 135)	(n = 103)	(n = 107)	(n = 51)	(n = 54)
1-hydroxynaphthalene	-0.133*	0.46	--	--	-0.39	0.273	0.0547
2-hydroxynaphthalene	0.0357	-0.00115	0.026	-0.316*	0.0225	0.656*	-0.1614
2/3/9-hydroxyfluorene	-0.0443	--	--	--	--	0.707*	-0.244
1/9-hydroxyphenanthrene	0.0076	-0.0607	0.0256	-0.1055	-0.0727	0.608*	-0.168
2-hydroxyphenanthrene	-0.02183	0.218	-0.2493	-0.0439	0.061	1.438*	-0.3805
3-hydroxyphenanthrene	-0.0279	-0.0169	0.0393	0.0663	0.0978	1.149*	-0.321
1-hydroxypyrene	-0.0373	--	--	0.971*	--	--	--
*p < 0.05; **p < 0.001.
