# Supplementary material for: Urinary polycyclic aromatic hydrocarbon (PAH) metabolite concentrations in three pregnancy cohorts from 7 U.S. study sites
Source: PLoS One. 2024 Jul 3;19(7):e0305004. doi: 10.1371/journal.pone.0305004 (PMC11221841; doi:10.1371/journal.pone.0305004)
Supplement: S4 Table — (XLSX) [file pone.0305004.s007.xlsx]

## Sheet: Sheet1
Table S4. Education category coefficients from Tobit regressions of log urinary OH-PAH concentration vs. urinary specific gravity and highest education level, by cohort and site, non-smokers, complete cases (analytes detected in < 60% of samples not shown)
	CANDLE	TIDES (San Francisco)	TIDES (Minneapolis)	TIDES (Rochester)	TIDES (Seattle)	GAPPS (Seattle)	GAPPS (Yakima)
OH-PAH/education level	(n = 884)	(n = 167)	(n = 160)	(n = 145)	(n = 134)	(n = 90)	(n = 109)
1-hydroxynaphthalene
< High school/high school completion (ref.)
Graduated college or technical school	-0.311**	1.165*	--	--	0.869	0.424	-0.223
Some graduate work or grad./prof. degree	-0.489**	0.665	--	--	0.984	0.525	0.00496
2-hydroxynaphthalene
< High school/high school completion (ref.)
Graduated college or technical school	-0.277**	-0.4498	-0.0745	-0.1715	-0.671*	-0.00947	-0.267
Some graduate work or grad./prof. degree	-0.521**	-0.534*	-0.5462	-0.752**	-0.793*	-0.3518	-0.389
2/3/9-hydroxyfluorene
< High school/high school completion (ref.)
Graduated college or technical school	-0.194**	--	--	--	--	0.0658	-0.0708
Some graduate work or grad./prof. degree	-0.492**	--	--	--	--	0.1696	-0.112
1/9-hydroxyphenanthrene
< High school/high school completion (ref.)
Graduated college or technical school	-0.187	0.497	0.792	-0.489*	-0.161	-0.091	-0.0923
Some graduate work or grad./prof. degree	-0.253	0.621*	0.582	-0.0633	0.00887	0.226	-0.1498
2-hydroxyphenanthrene
< High school/high school completion (ref.)
Graduated college or technical school	-0.0384	0.37	0.3192	-0.3188	-0.530*	-0.0194	-0.1791
Some graduate work or grad./prof. degree	-0.297**	0.3	0.1879	-0.2816	-0.449	0.1457	-0.3969
3-hydroxyphenanthrene
< High school/high school completion (ref.)
Graduated college or technical school	-0.138*	0.113	0.686*	-0.390*	-0.0259	0.0549	-0.02
Some graduate work or grad./prof. degree	-0.378**	0.223	0.441	-0.336*	-0.2501	0.2654	-0.0537
1-hydroxypyrene
< High school/high school completion (ref.)
Graduated college or technical school	-0.345**	--	--	-1.500*	--	--	--
Some graduate work or grad./prof. degree	-0.693**	--	--	-1.154*	--	--	--
*p < 0.05; **p < 0.001.
