# Supplementary material for: Urinary polycyclic aromatic hydrocarbon (PAH) metabolite concentrations in three pregnancy cohorts from 7 U.S. study sites
Source: PLoS One. 2024 Jul 3;19(7):e0305004. doi: 10.1371/journal.pone.0305004 (PMC11221841; doi:10.1371/journal.pone.0305004)
Supplement: S5 Table — (XLSX) [file pone.0305004.s008.xlsx]

## Sheet: Sheet1
Table S5. Maternal age coefficients from Tobit regressions of log urinary OH-PAH concentrations vs. urinary specific gravity and continuous age (years), by cohort and site, non-smokers, complete cases (analytes detected in < 60% of samples not shown)
	CANDLE	TIDES (San Francisco)	TIDES (Minneapolis)	TIDES (Rochester)	TIDES (Seattle)	GAPPS (Seattle)	GAPPS (Yakima)
OH-PAH	(n = 867)	(n = 159)	(n = 162)	(n = 145)	(n = 135)	(n = 91)	(n = 109)
1-hydroxynaphthalene	-0.023*	-0.014	0.049	-0.03	0.074	-0.0206	-0.00834
2-hydroxynaphthalene	-0.016*	-0.013	-0.054*	-0.033*	-0.031*	-0.0041	-0.0149
2/3/9-hydroxyfluorene	-0.015**	--	--	--	--	-0.0119	-0.0114
1/9-hydroxyphenanthrene	0.005	0.0305	0.045	-0.0122	0.0116	-0.0119	-0.0114
2-hydroxyphenanthrene	-0.004	-0.000429	0.00194	-0.00903	-0.0242	-0.023	-0.043*
3-hydroxyphenanthrene	-0.014*	0.00195	0.0106	-0.030*	-0.0042	-0.0163	-0.0298
1-hydroxypyrene	-0.035**	--	--	-0.094*	--	--	--
*p < 0.05; **p < 0.001.
