# Supplementary material for: Urinary polycyclic aromatic hydrocarbon (PAH) metabolite concentrations in three pregnancy cohorts from 7 U.S. study sites
Source: PLoS One. 2024 Jul 3;19(7):e0305004. doi: 10.1371/journal.pone.0305004 (PMC11221841; doi:10.1371/journal.pone.0305004)
Supplement: S6 Table — (XLSX) [file pone.0305004.s009.xlsx]

## Sheet: Sheet1
Table S6. P-values of the maternal race coefficient in Tobit regressions of urinary OH-PAH concentrations vs. urinary specific gravity and race, by cohort and site, non-smokers
		CANDLE	TIDES (San Francisco)	TIDES (Minneapolis)	TIDES (Rochester)	TIDES (Seattle)	GAPPS (Seattle)	GAPPS (Yakima)
OH-PAH	Race category	(n = 885)	(n = 167)	(n = 163)	(n = 145)	(n = 135)	(n = 91)	(n = 109)
1-hydroxynaphthalene	White (ref.)
	Black/African American	p < 0.001	0.348	*	*	0.993	0.457	**
	Other	0.0811	0.986	*	*	0.103	0.211	0.635
2-hydroxynaphthalene	White (ref.)
	Black/African American	p < 0.001	0.675	0.595	p < 0.001	0.891	0.276	**
	Other	0.291	0.219	0.873	p < 0.05	0.0517	0.898	0.144
2/3/9-hydroxyfluorene	White (ref.)
	Black/African American	p < 0.001	*	*	*	*	0.696	**
	Other	0.546	*	*	*	*	0.547	0.341
1/9-hydroxyphenanthrene	White (ref.)
	Black/African American	0.509	0.499	0.761	0.233	0.416	0.674	**
	Other	0.544	p < 0.05	0.894	0.604	0.885	0.263	0.35
2-hydroxyphenanthrene	White (ref.)
	Black/African American	p < 0.001	0.618	0.375	p < 0.05	0.29	0.764	**
	Other	0.607	0.557	0.182	0.387	0.702	0.965	0.315
3-hydroxyphenanthrene	White (ref.)
	Black/African American	p < 0.001	0.972	0.371	p < 0.05	0.528	0.742	**
	Other	0.736	0.961	0.292	0.0677	0.562	0.889	0.68
1-hydroxypyrene	White (ref.)
	Black/African American	p < 0.001	*	*	p < 0.05	*	*	*
	Other	p < 0.05	*	*	0.953	*	*	*
* OH-PAH not analyzed because < 60% detected; **not analyzed because of low cell count.
