# Supplementary material for: Urinary polycyclic aromatic hydrocarbon (PAH) metabolite concentrations in three pregnancy cohorts from 7 U.S. study sites
Source: PLoS One. 2024 Jul 3;19(7):e0305004. doi: 10.1371/journal.pone.0305004 (PMC11221841; doi:10.1371/journal.pone.0305004)
Supplement: S7 Table — (XLSX) [file pone.0305004.s010.xlsx]

## Sheet: Sheet1
Table S7. P-values of the maternal ethnicity coefficient in Tobit regressions of urinary OH-PAH concentrations vs. urinary specific gravity and ethnicity, by cohort and site, non-smokers
		CANDLE	TIDES (San Francisco)	TIDES (Minneapolis)	TIDES (Rochester)	TIDES (Seattle)	GAPPS (Seattle)	GAPPS (Yakima)
OH-PAH	Ethnicity category	(n = 885)	(n = 167)	(n = 163)	(n = 145)	(n = 135)	(n = 91)	(n = 109)
1-hydroxynaphthalene	Not Hispanic/Latino (ref.)
	Hispanic/Latino	0.421	0.303	*	*	0.0617	0.33	0.557
2-hydroxynaphthalene	Not Hispanic/Latino (ref.)
	Hispanic/Latino	0.0454	p < 0.05	0.227	p < 0.05	0.217	0.395	0.114
2/3/9-hydroxyfluorene	Not Hispanic/Latino (ref.)
	Hispanic/Latino	0.146	*	*	*	*	0.792	0.0162
1/9-hydroxyphenanthrene	Not Hispanic/Latino (ref.)
	Hispanic/Latino	0.535	0.545	0.928	0.737	0.548	0.655	0.0752
2-hydroxyphenanthrene	Not Hispanic/Latino (ref.)
	Hispanic/Latino	0.449	0.571	0.43	0.972	0.259	0.961	p < 0.05
3-hydroxyphenanthrene	Not Hispanic/Latino (ref.)
	Hispanic/Latino	0.127	0.642	0.358	0.77	0.675	0.568	p < 0.05
1-hydroxypyrene	Not Hispanic/Latino (ref.)
	Hispanic/Latino	0.237	*	*	0.631	*	*	*
* OH-PAH not analyzed because < 60% detected
